# Supplementary material for: Widespread Contamination by Anticoagulant Rodenticides in Insectivorous Wildlife from the Canary Islands: Exploring Alternative Routes of Exposure
Source: Toxics. 2025 Jun 15;13(6):505. doi: 10.3390/toxics13060505 (PMC12197510; doi:10.3390/toxics13060505)
Supplement: Supplementary file 1 [file toxics-13-00505-s001.zip]

Archive with 1 entries (1 files):
- toxics-3660797-supplementary.pdf
